# Supplementary material for: Curcumin-Rich Diet Mitigates Non-Alcoholic Fatty Liver Disease (NAFLD) by Attenuating Fat Accumulation and Improving Insulin Sensitivity in Aged Female Mice under Nutritional Stress
Source: Biology (Basel). 2024 Jun 26;13(7):472. doi: 10.3390/biology13070472 (PMC11274271; doi:10.3390/biology13070472)
Supplement: Supplementary file 1 [file biology-13-00472-s001.zip]

Archive with 2 entries (2 files):
- biology-3041304-supplementary.pdf
- biology-3041304-supplementary.pptx
